# Supplementary material for: Causes, Characteristics, and Risk Factors of Medical Damage Liability Disputes: A 13-Year Retrospective Analysis of 1761 Litigation Cases in Chongqing, China
Source: Healthcare (Basel). 2026 Jul 8;14(14):2047. doi: 10.3390/healthcare14142047 (PMC13410058; doi:10.3390/healthcare14142047)
Supplement: Supplementary file 1 [file healthcare-14-02047-s001.zip]

Archive with 1 entries (1 files):
- healthcare-4312376-supplementary.pdf
